# Supplementary material for: PNPLA3 Genotype, Arachidonic Acid Intake, and Unsaturated Fat Intake Influences Liver Fibrosis in Hispanic Youth with Obesity
Source: Nutrients. 2021 May 12;13(5):1621. doi: 10.3390/nu13051621 (PMC8151324; doi:10.3390/nu13051621)
Supplement: Supplementary file 1 [file nutrients-13-01621-s001.zip]

Archive with 1 entries (1 files):
- nutrients-1190158-supplementary.pdf
